# Supplementary material for: Survival motor neuron protein-independent amelioration of spinal muscular atrophy by pharmacological inhibition of c-Jun-NH2 terminal kinase
Source: Brain Commun. 2026 Mar 26;8(2):fcag111. doi: 10.1093/braincomms/fcag111 (PMC13058730; doi:10.1093/braincomms/fcag111)
Supplement: fcag111_Supplementary_Data [file fcag111_supplementary_data.zip]

Archive with 10 entries (10 files):
- Supplementary_material.pdf
- Supplementary_Video_1_SP600125_6_Days.mp4
- Supplementary_Video_2_SP600125_10_Days.mp4
- Supplementary_Video_3_SP600125_15_Days.mp4
- Supplementary_Video_4_AS601245_6_Days.mp4
- Supplementary_Video_5_AS601245_14_Days.mp4
- Supplementary_Video_6_AS601245_17_Days.mp4
- Supplementary_Video_7_SR12519_8_Days.mp4
- Supplementary_Video_8_SR12519_10_Days.mp4
- Supplementary_Video_9_SR12519_13_Days.mp4
